# Supplementary material for: A Huluwa phosphorylation switch regulates embryonic axis induction
Source: Nat Commun. 2024 Nov 19;15:10028. doi: 10.1038/s41467-024-54450-4 (PMC11576741; doi:10.1038/s41467-024-54450-4)
Supplement: Supplementary file 4 — Source Data [file 41467_2024_54450_MOESM4_ESM.xlsx]

## Sheet: Fig.1
	Fig.1c
		V2	V1	N	D1	D2
		Class 1	Class 2	Class 3	Class 4	Class 5	total
	Uninjected	200	0	0	0	0	200
	T163A	6	1	62	6	66	141
	V164A	13	9	49	8	38	117
	P165A	58	36	21	0	0	115
	P166A	26	11	87	4	7	135
	N167A	30	40	52	7	8	137
	S168A	130	5	0	0	0	135
	P169A	40	38	43	24	11	156
	V170A	5	1	33	10	65	114
		number of zebrafish embryos
	Specific statistics in Fig.1c
	Fig.1f
		V2	V1	N	D1	D2
		Class-Ⅰ	Class-Ⅱ	Class-Ⅲ	Class-Ⅳ	Class-Ⅴ	Total
	Uninjected	298	1	0	0	0	299
	Amphioxus-WT-100	206	16	1	0	0	223
	Amphioxus-WT-200	114	12	1	0	0	127
	Amphioxus-MT-100	182	2	0	0	0	184
	Amphioxus-MT-200	113	0	0	0	0	113
	Sea squirt-WT-200	169	20	2	2	0	193
	Sea squirt-WT-400	161	23	1	6	2	193
	Sea squirt-MT-200	137	7	0	0	0	144
	Sea squirt-MT-400	116	2	0	0	0	118
	Frog-WT-100	79	95	56	10	1	241
	Frog-WT-200	59	93	33	22	7	214
	Frog-MT-100	197	6	0	0	0	203
	Frog-MT-200	121	4	0	0	0	125
		number of zebrafish embryos
	Specific statistics in Fig.1f

## Sheet: Fig.2
	Fig.2a									Fig.2b
		V2	V1	N	D1	D2
		Class I	Class II	Class III	Class IV	Class V	Total
	Uninjected	165	0	0	0	0	165
	Hwa-HA	19	28	66	14	21	148
	S168T	26	76	36	6	12	156
	N167P(PPNSP>PPPSP)	55	35	52	1	0	143
	dPPNSP	143	8	0	0	0	151
	S168D	118	17	2	0	0	137
	S168E	115	15	1	0	0	131
	S168H	149	22	4	0	0	175
	S168K	109	17	0	0	0	126
	S168R	171	1	0	0	0	172
	S168A	130	4	0	0	0	134
	S168V	120	7	0	0	0	127
	S168L	116	3	0	0	0	119
	S168M	116	6	0	0	0	122
	S168F	118	7	4	0	0	129
	S168W	116	20	3	0	0	139
	S168P	115	9	0	0	0	124			uncropped scans of all blots in Fig. 2b, detailed information has been labeled in the figure
	S168G	110	3	0	0	0	113
	S168C	110	1	0	0	0	111
	S168Y	126	8	0	0	0	134
	S168N	120	2	0	0	0	122
	PPNSP>PPPPP	120	7	0	0	0	127
		number of zebrafish embryos
	Specific statistics in Fig.2a
	Fig.2c									Fig.2d
					Average	STDEV	p-value			Hwa-Flag (WT)	0 ng	5 ng	10 ng	20 ng	50 ng
	EV	1	1	1	1	0	0.00502392				1	1.30236	1.85096	3.25878	9.64857
	Hwa-HA	2.28805	2.27804	2.57774	2.38128	0.170217					1	1.14924	1.93094	3.36975	12.9852
	Hwa-HA(S168A)	1.227	1.22406	1.211	1.22068	0.00851491	0.00698281				1	1.07868	1.80139	2.78315	11.4513
	Hwa-HA(S168E)	0.976105	0.976403	1.12903	1.02718	0.0882055	0.0011726			Average	1	1.17676	1.8611	3.13723	11.3617
	Hwa-HA(dPPNSP)	0.915286	0.92086	1.18563	1.00726	0.154502	0.000515332			STDEV	0	0.11435	0.0653697	0.311621	1.67012
	Specific statistics on relative cytosolic β-catenin levels
										Hwa-Flag (S168A)	0 ng	5 ng	10 ng	20 ng	50 ng
											1	0.952015	0.892577	1.03097	1.0342
											1	1.04779	0.967363	1.0554	1.13317
											1	0.982644	1.05857	1.07038	1.20136
										Average	1	0.994151	0.972837	1.05225	1.12291
										STDEV	0	0.0489148	0.0831328	0.0198901	0.0840507
										Hwa-Flag (S168E)	0 ng	5 ng	10 ng	20 ng	50 ng
											1	0.933905	1.02243	1.0565	0.907588
											1	1.07253	0.971463	1.26223	1.11874
											1	0.968225	0.943639	1.16551	0.884437
										Average	1	0.991553	0.979179	1.16142	0.970256
										STDEV	0	0.0721962	0.0399598	0.102927	0.129114
										P-Value
										WT&S168A		0.0934506	0.000182925	0.00717941	0.00862298
										WT&S168E		0.0886517	0.000145168	0.00446618	0.00820421
										Relative specific values of β-catenin signaling-inducing activity examined using SuperTop flash at different doses
	Fig.2e									Fig.2f
	uncropped scans of all blots in Fig. 2e, detailed information has been labeled in the figure
										uncropped scans of all blots in Fig. 2f, detailed information has been labeled in the figure
	Fig.2g
					Average	STDEV	P-Value
	Hwa-HA 0	1	1	1	1	0
	Hwa-HA 50ng	1.29853	1.27073	1.31463	1.29463	0.0222081
	Hwa-HA 100ng	1.01636	1.19106	1.28743	1.16495	0.137406
	Hwa-HA 200ng	0.84736	1.1852	1.23439	1.08898	0.210693
	Hwa-HA 400ng	0.451776	0.405909	0.432391	0.430025	0.0230252
	S168A-HA 0	1	1	1	1	0
	S168A-HA 50ng	1.60849	1.09684	1.11898	1.27477	0.28922
	S168A-HA 100ng	1.49315	1.23074	1.18555	1.30315	0.166093
	S168A-HA 200ng	1.54188	1.29859	1.41062	1.41703	0.121769
	S168A-HA 400ng	1.13047	1.02479	1.05537	1.07021	0.0543818	0.000619042
	Specific values of quantifications of relative HA-Axin1 protein levels in HEK293T cells

## Sheet: Fig.3
	Fig.3a
			Specific results output by mass spectrometry identification software of Fig.3a
	Fig.3b
			Specific results output by mass spectrometry identification software of Fig.3b
	Fig.3c
			Specific results output by mass spectrometry identification software of Fig.3c
	Fig.3d
			Specific results output by mass spectrometry identification software of Fig.3d

## Sheet: Fig.4
	Fig.4a						Fig.4b									Fig.4c
	uncropped scans of all blots in Fig. 4a
							uncropped scans of all blots in Fig. 4b, detailed information has been labeled in the figure
																uncropped scans of all blots in Fig. 4c, detailed information has been labeled in the figure
	Fig.4d						Fig.4e									Fig.4f
	uncropped scans of all blots in Fig. 4d
							uncropped scans of all blots in Fig. 4e, detailed information has been labeled in the figure									uncropped scans of all blots in Fig. 4f, detailed information has been labeled in the figure
	Fig.4g												Fig.4h
						Average	STDEV	P-Value											Average	STDEV	p-value	p-value
	Hwa-Flag	1	1	1	1	1	0	0.0060058					EV	1	1		1	1	1	0		0.000317153
	+Cdk16-WT	2.23205	2.78051	2.31607	1.87598	2.30115	0.372182						Hwa-HA	1.97946	1.99581		1.89313	1.89201	1.9401	0.0552947	5.59187e-05
	+Cdk16-K222R	1.25426	0.991847	1.317	0.971503	1.13365	0.177543	0.00385186					Hwa-S168A	0.981057	0.992126		0.94117	0.989747	0.976025	0.0237188
	Specific values of quantifications of relative pHwa levels in HEK293T cells												EV+Cdk16/Ccnyl1	1.06885	1.08818		0.968766	1.18211	1.07698	0.0874709		4.59616e-05
													Hwa-HA+Cdk16/Ccnyl1	2.65827	2.74523		2.5085	2.9398	2.71295	0.180084	0.000317153
													Hwa-S168A+Cdk16/Ccnyl1	1.23571	1.26552		1.1404	1.36137	1.25075	0.0910264		6.59565e-05
													Specific values of quantifications of relative cytosolic/active β-catenin levels in HEK293T cells
	Fig.4i												Fig.4j
					Average	STDEV	P-value											Average	STDEV	P-Value
	mGSK3b-	1	1	1	1	0							Hwa-Flag	1	1		1	1	0	0.0334953
	mGSK3b+	2.15059	2.19317	2.09482	2.14619	0.0493236	0.000616695						+Cdk2-WT	2.04208	1.92768		2.659	2.20959	0.393386
	Specific values of quantifications of relative pHwa levels in HEK293T cells												+Cdk2-T160A	1.29438	1.0994		1.40674	1.26684	0.155506	0.0392208
													+Cdk2-K33R	1.17139	1.06379		1.24777	1.16098	0.0924326	0.0378585
													Specific values of quantifications of relative pHwa levels in HEK293T cells
	Fig.4k								Fig.4l									Fig.4m
	uncropped scans of all blots in Fig. 4k, detailed information has been labeled in the figure
									uncropped scans of all blots in Fig. 4i, detailed information has been labeled in the figure
	Fig.4n
					Average	STDEV	p-value
	GST-Hwa_(ATP-)	0.000740349	0.00675868	0.00747145	0.00499016	0.00369766	7.70084e-09											uncropped scans of all blots and gels in Fig. 4m, detailed information has been labeled in the figure
	GST-Hwa+CDK16/CCNY_(ATP-)	0.0193015	0.00456513	0.00301295	0.00895986	0.0089897	1.11991e-07
	GST-Hwa_(ATP+)	0.00993113	0.00865084	0.0052573	0.00794643	0.00241523	2.16526e-09
	GST-Hwa+CDK16/CCNY_(ATP+)	1	1	1	1	0
	Fig.4o
					Average	STDEV	p-value
	GST-Hwa_(ATP-)	0.000389421	0.00369551	0.00215143	0.00207879	0.00165424	6.83519e-10
	GST-Hwa+GSK3b_(ATP-)	0.000314687	0.00401593	0.00248433	0.00227165	0.00185977	9.71809e-10
	GST-Hwa_(ATP+)	0.00249305	0.00449793	0.00243616	0.00314238	0.00117429	2.45282e-10
	GST-Hwa+GSK3b_(ATP+)	1	1	1	1	0
	Fig.4p
					Average	STDEV	p-value
	GST-Hwa_(ATP-)	0.0224419	0.104226	0.00841407	0.0450274	0.0517453	2.38297e-05
	GST-Hwa+CDK2_(ATP-)	0.0350469	0.0404	0.0105085	0.0286518	0.0159389	6.62863e-07
	GST-Hwa_(ATP+)	0.0493044	0.0251112	0.0158435	0.0300864	0.0172763	8.47845e-07
	GST-Hwa+CDK2_(ATP+)	1	1	1	1	0
	(n-p)Specific values of quantifications of relative pHwa levels in in vitro phosphorylation experiments

## Sheet: Fig.5
	Fig.5a										Fig.5b
																		Average	STDEV	P-value
											Hwa-HA(WT)	1	1	1	1	1	1	1	0	8.61531e-07
											Hwa-HA(S168A)	0.18943	0.00616454	0.16668	0.0186994	0.0551771	0.0779479	0.0856832	0.0763209
											Specific values of quantifications of relative pHwa levels in embryos
	uncropped scans of all blots in Fig. 5a, detailed information has been labeled in the figure
	Fig.5c										Fig.5d
																Average	STDEV	p-Value
											Hwa_AZD 0	1	1	1	1	1	0
											Hwa_AZD 2μM	0.977276	0.485144	0.724863	0.974335	0.790405	0.235394	0.172978
											Hwa_AZD 10μM	0.479779	0.289482	0.405272	0.295111	0.367411	0.0919428	0.000830564
											Specific values of quantifications of relative pHwa levels in embryos
	uncropped scans of all blots in Fig. 5c, detailed information has been labeled in the figure
	Fig.5e										Fig.5f
	AB-WT	DH	D2	D1	N							V2	V1	N	D1	D2
	sum	Double axis	Dorsalized2	Dorsalized1	Normal	Total						Class I	Class II	Class III	Class IV	Class V	Total
	Uninjected	0	0	0	79	79					Uninjected	85	0	0	0	0	85
	+cdk2(200pg)	0	0	4	108	112					hwa-5 pg	34	16	54	36	1	141
	+cdk16(100pg)+ccnyl1(100pg)	1	19	23	106	149					hwa(5 pg)+ccnyl1-HA(100 pg)+Cdk16-myc(100 pg)	12	13	35	51	7	118
	+cdk16(200pg)+ccnyl1(200pg)	0	15	16	61	92						number of zebrafish embryos
		number of zebrafish embryos									Specific statistics in Fig.5f
	Specific statistics in Fig.5e
	Fig.5g										Fig.5h
	boz				Average	STDEV	p-Value				1-cell_sum-5 pg	V2	V1	N	D1	D2
	Mhwa	0.00109616	0.00148628	0.00178005	0.00145416	0.000343073						ClassI	ClassII	ClassIII	ClassIV	ClassV	Total
	+hwa-HA(5pg)-GFP200	1	1	1	1	0	3.93474e-08				Mhwa-uninjected	121	0	0	0	0	121
	+hwa-HA(5pg);cdk16-100,ccnyl1-100	3.42435	2.73207	3.36841	3.17495	0.384555	0.0102607				hwa-5+GFP-200	76	38	159	7	3	283
											Hwa-5+Cdk2-200	34	37	188	15	56	330
	chd											number of zebrafish embryos
	Mhwa	0.0737627	0.0570501	0.0575153	0.062776	0.00951759					Specific statistics in Fig.5h
	+hwa-HA(5pg)-GFP200	1	1	1	1	0	3.43735e-05
	+hwa-HA(5pg);cdk16-100,ccnyl1-100	4.00969	4.44432	4.05471	4.16957	0.239	0.0018899
	Relative mRNA expression levels of the organizer-specific genes (boz and chd)
	Fig.5i										Fig.5j
	boz				Average	STDEV	p-Value					V2	V1	N	D1	D2
	Mhwa_Ctr	0.000398223	0.00040907	2.69087e-05	0.000278067	0.000217577					sum-@1cell 1pg	ClassI	ClassII	ClassIII	ClassIV	ClassV	Total
	Mhwa_hwa-HA(5pg)_GFP(200pg)	1	1	1	1	0	1.57887e-08				Mhwa-uninjected	363	0	0	0	0	363
	Mhwa_hwa-HA(5pg)_CDK2(200pg)	1.2792	1.53056	1.34884	1.3862	0.129779	0.0356402				hwa-1+GFP-200	190	42	56	1	0	289
											Hwa-1+cdk2-200	53	54	122	25	15	269
	chd										Hwa-1+mGSK3b-200	70	80	121	12	0	283
	Mhwa_Ctr	0.0249209	0.0371442	0.0298112	0.0306254	0.00615218
	Mhwa_hwa-HA(5pg)_GFP(200pg)	1	1	1	1	0	1.34259e-05				sum-@1cell 0.5pg	ClassI	ClassII	ClassIII	ClassIV	ClassV	Total
	Mhwa_hwa-HA(5pg)_CDK2(200pg)	3.62526	3.72201	3.68482	3.67736	0.0488021	0.000110731				Mhwa-uninjected	232	0	0	0	0	232
	Relative mRNA expression levels of the organizer-specific genes (boz and chd)										hwa-0.5+GFP-200	142	59	12	0	0	213
											Hwa-0.5+cdk2-200	82	25	93	3	0	203
											Hwa-0.5+mGSK3b-200	80	28	89	5	0	202
												number of zebrafish embryos
											Specific statistics in Fig.5j

## Sheet: Fig.6
	Fig.6b												Fig.6c
																	Average	STDEV	p-value
													Hwa-Flag	1	1	1	1	0	7.37987e-07
													Ccnyl1	1.3724	1.36309	1.36309	1.36619	0.00537398
													Cdk16	1.67093	1.58046	1.58046	1.61061	0.0522329	0.000116547
													+Cdk16+Ccnyl1	4.23401	4.24236	4.24236	4.23958	0.0048203
													+Cdk16+Ccnyl1+D332N 0.2	4.03188	4.09722	4.09722	4.07544	0.037727
													+Cdk16+Ccnyl1+D332N 0.4	3.27316	3.56348	3.56348	3.46671	0.167619	0.0152584
													+Cdk16+Ccnyl1+D332N 0.6	1.69588	1.81272	1.81272	1.77378	0.0674605	0.000233433
													+Cdk16+Ccnyl1+D332N 0.8	2.11661	2.24395	2.24395	2.2015	0.0735192	0.000411926
													Specific values of quantifications of relative pHwa levels in HEK293T cells
	uncropped scans of all blots in Fig. 6b, detailed information has been labeled in the figure
	Fig.6e												Fig.6f
	boz@4hpf	Absent	Weak	middle	Strong								Summary	V2	V1	N	D1	D2
		ClassI	ClassII	ClassIII	ClassIV	Total								Class I	Class II	Class III	Class IV	Class V	Total
	Mhwa	30	0	0	0	30							Uninjected	261	0	0	0	0	261
	hwa-HA-5pg	5	5	5	6	21							hwa-HA(5 pg)	6	12	131	8	4	161
	hwa-HA-5pg+cdk16DN-200pg	12	7	4	0	23							hwa-HA(5pg)+cdk16-DN(200pg)	65	51	76	4	0	196
	hwa-HA-5pg+cdk16DN-100;ccnyl1-100	20	4	2	0	26							hwa-HA(5pg)+cdk16-DN(100pg)+ccnyl1(100pg)	177	69	96	7	1	350
														number of zebrafish embryos
	chd@6hpf												Specific statistics in Fig.6f
		ClassI	ClassII	ClassIII	ClassIV	Total
	Mhwa	23	0	0	0	23
	hwa-HA-5pg	2	2	4	14	22
	hwa-HA-5pg+cdk16DN-200pg	13	6	5	3	27
	hwa-HA-5pg+cdk16DN-100;ccnyl1-100	13	4	4	5	26
		number of zebrafish embyos
	Specific statistics in Fig.6e
	Fig.6g
		N	V1	V2	V3	V4
	Summary	Class I	Class II	Class III	Class IV	Class V	Total
	Uninjected	198	1	0	0	0	199
	pHwa (0.8 ng)	89	10	16	16	6	137
	pHwa (1.6 ng)	135	13	32	26	29	235
	IgG (0.8 ng)	138	0	0	0	0	138
	IgG (1.6 ng)	175	0	0	0	0	175
		number of zebrafish embryos
	Specific statistics in Fig.6g

## Sheet: Fig.7
	Fig.7d
	4 hpf	WT			MhwaS168A/S168A				Average-WT	Average-MhwaS168A/S168A	STDEV		p-value
	boz	1	1	1	0.00949793	0.0129389	2.56985e-10		1	0.00747894	0	0.00670156	1.51964e-05
	vox	1	1	1	5.07862	5.76034	5.77055		1	5.5365	0	0.39657	0.00253758
	6hpf	WT			MhwaS168A/S168A				Average-WT	Average-MhwaS168A/S168A	STDEV		p-value
	chd	1	1	1	0.0318828	0.0271993	0.0399592		1	0.0330138	0	0.00645472	1.4852e-05
	gsc	1	1	1	0.0900756	0.0668373	0.0777657		1	0.0782262	0	0.011626	5.30216e-05
	bmp2b	1	1	1	3.03108	3.31581	3.71445		1	3.35378	0	0.343265	0.00701484
	vent	1	1	1	4.74585	4.54238	4.58532		1	4.62451	0	0.107249	0.000291728
	Relative mRNA expression levels of the organizer-specific genes (boz,vox,chd,gsc,bmp2b, and vent) at different periods
